# Supplementary material for: Comparison of multi-parallel qPCR and double-slide Kato-Katz for detection of soil-transmitted helminth infection among children in rural Bangladesh
Source: PLoS Negl Trop Dis. 2020 Apr 24;14(4):e0008087. doi: 10.1371/journal.pntd.0008087 (PMC7202662; doi:10.1371/journal.pntd.0008087)
Supplement: S2 Table — (XLSX) [file pntd.0008087.s004.xlsx]

## Sheet: Sheet1
	S2 Table. Target information, sequences, manufacturers, and relevant references for all qPCR primers and probes used during this study.
	TARGET	FORWARD PRIMER		REVERSE PRIMER		PROBE		RELEVANT REFERENCE
		SEQUENCE (5' - 3')	MANUFACTURER	SEQUENCE (5' - 3')	MANUFACTURER	SEQUENCE (5' - 3')	MANUFACTURER
	Ancylostoma ceylanicum Repetitive Sequence	CAAATATTACTGTGCGCATTTAGC	IDT	GCGAATATTTAGTGGGTTTACTGG	IDT	/56-FAM/CGGTGAAAG/ZEN/CTTTGCGTTATTGCGA/3IABkFQ/	IDT	Pilotte, et al. PLoS Negl Trop Dis. (2016)
	Ancylostoma duodenale Repetitive Sequence	GTATTTCACTCATATGATCGAGTGTTC	IDT	GTTTGAATTTGAGGTATTTCGACCA	IDT	/56-FAM/TGACAGTGT/ZEN/GTCATACTGTGGAAA/3IABkFQ/	IDT	Pilotte, et al. PLoS Negl Trop Dis. (2016)
	Necator americanus Repetitive Sequence	CCAGAATCGCCACAAATTGTAT	IDT	GGGTTTGAGGCTTATCATAAAGAA	IDT	/56-FAM/CCCGATTTG/ZEN/AGCTGAATTGTCAAA/3IABkFQ/	IDT	Pilotte, et al. PLoS Negl Trop Dis. (2016)
	Strongyloides stercoralis Repetitive Sequence	CGCTCCAGAATTAGTTCCAGTT	IDT	GCAGCTTAGTCGAAAGCATAGA	IDT	/56-FAM/ACAGTCTCC/ZEN/AGTTCACTCCAGAAGAGT/3IABkFQ/	IDT	Pilotte, et al. PLoS Negl Trop Dis. (2016)
	Trichuris trichuria Repetitive Sequence	GGCGTAGAGGAGCGATTT	IDT	TACTACCCATCACACATTAGCC	IDT	/56-FAM/TTTGCGGGC/ZEN/GAGAACGGAAATATT/3IABkFQ/	IDT	Pilotte, et al. PLoS Negl Trop Dis. (2016)
	Ascaris lumbricoides Repetitive Sequence	CTTGTACCACGATAAAGGGCAT	IDT	TCCCTTCCAATTGATCATCGAATAA	IDT	/56-FAM/TCTGTGCAT/ZEN/TATTGCTGCAATTGGGA/3IABkFQ/	IDT	Pilotte, et al. PLoS Negl Trop Dis. (2016)
	Ascaris lumbricoides ITS Sequence	GTAATAGCAGTCGGCGGTTTCTT	IDT	GCCCAACATGCCACCTATTC	IDT	/56-FAM/TTGGCGGACAATTGCATGCGAT/MBG/	ThermoFisher	Pilotte, et al. PLoS Negl Trop Dis. (2018)
	Internal amplification control	CTAACCTTCGTGATGAGCAATCG	IDT	GATCAGCTACGTGAGGTCCTAC	IDT	/56-FAM/AGCTAGTCG/ZEN/ATGCACTCCAGTCCTCCT/3IABkFQ/	IDT	Deer, et al. Lett Appl Microbiol. (2010)
