# Supplementary material for: Comparison of multi-parallel qPCR and double-slide Kato-Katz for detection of soil-transmitted helminth infection among children in rural Bangladesh
Source: PLoS Negl Trop Dis. 2020 Apr 24;14(4):e0008087. doi: 10.1371/journal.pntd.0008087 (PMC7202662; doi:10.1371/journal.pntd.0008087)
Supplement: S3 Table — For a given plate, in the event that any concentration of control plasmid was 3 or more standard deviations greater than the mean (calculated from all experimental plates), the plate was rerun in its entirety and the results of initial testing were considered invalid. (XLSX) [file pntd.0008087.s005.xlsx]

## Sheet: Sheet1
	Comparison of multi-parallel qPCR and double-slide Kato-Katz for detection of soil-transmitted helminth infection among children in rural Bangladesh
	Species	Control Concentration	Mean	Standard Deviation	+/- 3SD	Total Plates Tested	Total Plates Requiring Retests
	A. ceylanicum	20 pg	10.5743	0.629269	9.315747 -11.83283	66	6
		200 fg	16.7621	0.897963	14.96618 - 18.55803
		2 fg	23.5816	1.42919	20.72317 - 26.43993
	N. americanus	20 pg	14.9027	1.54694	11.80877 - 17.99655	66	6
		200 fg	21.3127	1.79456	17.72354 - 24.90178
		2 fg	27.7175	1.01354	25.69039 - 29.74457
	A. duodenale	20 pg	11.5857	2.35426	6.877139 - 16.29419	66	7
		200 fg	17.9121	2.41699	13.07811 - 22.74608
		2 fg	24.6325	2.15072	20.33109 - 28.93398
	T. trichiura	20 pg	14.5431	1.10072	12.34165 - 16.74455	66	5
		200 fg	21.7039	2.28017	17.14356 - 26.26422
		2 fg	28.7418	1.99505	24.75168 - 32.73188
	A. lumbricoides	20 pg	11.3592	1.22564	8.90789 - 13.81004	66	5
		200 fg	17.7949	1.45221	14.89044 - 20.69928
		2 fg	24.5979	1.85536	20.88715 - 28.3086
	S. stercoralis	20 pg	15.3408	0.847664	13.64551 - 17.03617	66	3
		200 fg	21.7018	0.87675	19.9483 - 23.4553
		2 fg	28.4464	1.35354	25.73933 - 31.15351
	S3 Table: Results of plasmid control testing for each assay. For a given plate, in the event that any concentration of control plasmid was 3 or more standard deviations greater than the mean (calculated from all experimental plates), the plate was rerun in its entirety and the results of initial testing were considered invalid
